# Supplementary material for: Long-term multidimensional health status of individuals with and without post COVID-19 condition: A cross-sectional study
Source: PLoS One. 2026 Jul 7;21(7):e0352332. doi: 10.1371/journal.pone.0352332 (PMC13340848; doi:10.1371/journal.pone.0352332)
Supplement: S1 Data — (XLSX) [file pone.0352332.s005.xlsx]

## Sheet: Dataset PCH study
participant_id	time_since_infection	time_since_visit_PCC_questionnaire	time_since_visit_PCC_questionnaire_months	Waves	Wave_1	Wave_2	Wave_3	Wave_4	Sex_at_birth	Sex_at_birth_6MWD	Sex_at_birth_Biodex	Age	IC_signed	Scr_Bld_BldFasted	Scr_Bld_BldFastedCom	Scr_Bld_BldPerf	Scr_Bld_BldPerfNo	NaF_Tube	serum1_tube	serum2_tube	Delivery_CDL	storage_freezer	cryovials_stored	Scr_Bld_BldCom	Glucose_fasted_mmolL	Cholesterol_total_mmolL	HDL_cholester_mmolL	LDL_cholester_mmolL	Triglycerides_mmolL	Labresults_comments	spirometry_preB	spirometry_pre_not	spirometry_pre_saved	bronchodilator_given	bronchodilator_not	remarks_spiropre	Spirometry_pre_comments	remarks_spiropost	Spirometry_post_comments_1	FEV1_pre	FEV1_pre_pp	FVCIN_pre	FVCIN_pre_pp	FEV1percVCmax_pre	FEV1percVCmax_pre_pp	FEV1percFVC_pre	FEV1perFVC_pre_pp	FEV1FVCratio	FVCbelownorm
PCH001	693	851	28	1	1	0	0	0	1	1	0	69	1	1		1		1	1	1	1	1	4		5	5	2	2.6	1.3		1		1	1						2.73	78	6.13	129	44.51	60	44.51	60	0.445351	1
PCH002	685	824	27	1	1	0	0	0	2	0	1	60	1	1		1		1	1	1	1	1	4		5	5	1.9	2.7	1.32		1		1	1						3.03	125	3.02	102	74.82	96	76.42	98	1.00331	1
PCH003	375	775	25	3	0	0	3	0	1	1	0	69	1	1	Had nog honger in de avond en heeft daarom nog wat gegeten na 20:00u.	1		1	1	1	1	1	4		5.7	5.3	1.8	3	1.35		1		1	1						4.14	145	4.6	119	78.71	105	78.71	105	0.9	1
PCH004	391	754	24	3	0	0	3	0	1	1	0	57	1	1		1		1	1	1	1	1	4		5.4	4.8	1.3	2.9	1.5		1		1	1						4.66	125	6.13	125	72.52	94	72.63	94	0.760196	1
PCH005	431	790	25	3	0	0	3	0	1	1	0	27	1	1		1		1	1	1	1	1	4		5.2	3.4	1.1	1.7	1.91		1		1	1		Patiënt had moeite om manoeuvre uit te voeren door gevoelige luchtwegen.				5.56	127	4.96	91	78.04	95	78.04	95	1.12097	1
PCH006	517	781	25	2	0	2	0	0	1	1	0	63	1	1		1		1	1	1	1	1	4		9.2	4.2	1	2.3	2.78		1		1	1						3.87	133	5.13	130	75.37	101	77.38	104	0.754386	1
PCH007	415	766	25	3	0	0	3	0	2	0	1	19	1	1		1		1	1	1	1	1	4		5.1	4.3	1.4	2.5	0.54		1		1	1						3.88	111	3.65	90	84.31	100	86.95	103	1.06301	1
PCH008	801	745	24	1	1	0	0	0	1	1	0	75	1	1		1		1	0	0	1	0	#NULL!	Lastige vaten, niet gelukt met prikken van de serum buizen na meerdere pogingen door verschillende mensen.	5	#NULL!	#NULL!	#NULL!	#NULL!	Cholesterol waardes niet kunnen bepalen doordat bloedafname niet gelukt was bij patiënt na meerdere pogingen door verschillende mensen.	1		1	1						5.61	170	6.61	146	79.15	107	79.15	107	0.848714	1
PCH009	554	740	24	2	0	2	0	0	1	1	0	48	1	1		1		1	1	1	1	1	3	Niet mogelijk om 4 epjes te vullen door te weinig plasma.	5.5	6.2	1.6	4	1.67		1		1	1						4.93	135	5.38	115	80.46	102	80.55	103	0.916357	1
PCH010	838	720	23	1	1	0	0	0	1	1	0	59	1	1		1		1	1	1	1	1	4		5.4	6	1.2	3.8	2.76		1		1	1						3.71	105	4.04	86	84.12	110	84.12	110	0.918317	1
PCH011	433	711	23	3	0	0	3	0	1	1	0	45	1	1		1		1	1	1	1	1	4		5.2	4.2	1.7	2.3	0.5		1		1	1		Patiënt had veel moeite om long functie op de juiste manier uit te voeren.				#NULL!	#NULL!	#NULL!	#NULL!	#NULL!	#NULL!	#NULL!	#NULL!	#NULL!	#NULL!
PCH012	597	697	22	2	0	2	0	0	2	0	1	54	1	1		1		1	1	1	1	1	4		4.9	5.9	1.7	3.6	1.43		1		1	1						2.88	120	3.67	125	78.44	99	78.64	100	0.784741	1
PCH013	1093	413	13	1	1	0	0	0	1	1	0	73	1	1		1		1	1	1	1	1	4		7.4	2.7	0.9	1.2	1.84		1		1	1						1.9	61	2.89	67	63	85	63	85	0.657439	0
PCH014	828	#NULL!	#NULL!	1	1	0	0	0	1	1	0	76	1	1		1		1	1	1	1	1	4		5.4	3.4	1.2	1.7	1.1	Patiënt slikt cholesterol verlagende medicatie.	1		1	1		Tweede poging hoestprikkel en bij derde poging vergeten in te ademen op het einde.		Tweede poging vergeten in te ademen op het einde en bij derde poging mondstuk los van houder daarom vierde poging uitgevoerd.		2.2	81	3.35	90	65.1	89	65.1	89	0.656716	1
PCH015	512	662	21	3	0	0	3	0	2	0	1	61	1	1		1		1	1	1	1	1	4		4.9	4.4	1.3	2.7	0.75		1		1	1						3.27	146	2.99	108	80.24	104	80.4	104	1.09365	1
PCH016	688	642	21	2	0	2	0	0	1	1	0	68	1	1		1		1	1	1	1	1	3		6	5.2	1.3	3.3	1.26		1		1	1						3.97	123	3.84	88	73.96	99	73.96	99	1.03385	1
PCH017	546	635	20	3	0	0	3	0	1	1	0	55	1	1		1		1	1	1	1	1	3	geen 4e epje kunnen vullen.	5.4	6.5	0.9	4.6	2.45		1		1	1				Spiro ging moeizaam bij meneer. voor pre en post allebei extra metingen moeten verrichten.		#NULL!	#NULL!	#NULL!	#NULL!	#NULL!	#NULL!	#NULL!	#NULL!	#NULL!	#NULL!
PCH018	879	622	20	1	1	0	0	0	1	1	0	73	1	1		1		1	1	1	1	1	4		4.9	5.9	1.3	3.6	2.74		1		1	1		moeilijke manoeuvre voor meneer. Na volledige inademing hield hij zijn adem even in. Vaker aangegeven dat hij gelijk moest uitademen.				2.55	91	2.86	75	73.65	99	74.34	100	0.891608	0
PCH019	493	664	21	3	0	0	3	0	1	1	0	59	1	1		1		1	1	1	1	1	4	Laatste cryovial niet helemaal gevuld (voor de helft).	6.6	6	1.2	4	1.99		1		1	1		Eerste poging spirometry manoeuvre niet goed uitgevoerd.		Onwennige manoeuvre voor patiënt. Eerste keer post niet goed uitgevoerd.		5.06	133	5.49	109	83.02	108	83.02	108	0.921676	1
PCH020	512	602	19	3	0	0	3	0	2	0	1	51	1	1		1		1	1	1	1	1	4		4.3	5.5	1.7	3.5	0.52		1		1	1						3.15	121	3.54	113	81.16	102	81.16	102	0.889831	1
PCH021	535	628	20	3	0	0	3	0	1	1	0	52	1	1		1		1	1	1	1	1	4	Laatste epje voor de helft gevuld.	5.5	5.4	1.1	3.7	1.35		1		1	1						4.93	127	5.57	110	76.91	99	76.91	99	0.885099	1
PCH022	512	625	20	3	0	0	3	0	2	0	1	63	1	1		1		1	1	1	1	1	4		5.5	6.1	2.3	3.5	0.7		1		1	1						3.06	124	3.25	107	78.42	102	78.42	102	0.941538	1
PCH023	499	650	21	3	0	0	3	0	1	1	0	63	1	1		1		1	1	1	1	1	4		5.8	5.9	1.1	3.9	2.64		1		1	1						3.96	127	4.83	117	80.06	106	80.06	106	0.819876	1
PCH024	527	622	20	3	0	0	3	0	1	1	0	51	1	1		1		1	1	1	1	1	3	only 3 vials filled	5	5.8	1.2	3.6	2.8		1		1	1						4.31	124	4.47	100	78.94	101	78.94	101	0.964206	1
PCH025	691	634	20	2	0	2	0	0	1	1	0	64	1	1		1		1	1	1	1	1	3	geen 4e epje	6	5.4	1.4	3.5	1.15		1		1	1						3.53	107	3.73	84	72.66	96	72.66	96	0.946381	1
PCH026	386	554	18	4	0	0	0	4	1	1	0	60	1	1		1		1	1	1	1	1	4		5.6	5.6	1.6	3.3	1.93		1		1	1						3.66	110	4.49	102	71.39	93	71.39	93	0.815145	1
PCH027	521	608	19	3	0	0	3	0	2	0	1	46	1	1		1		1	1	1	1	1	4		4.9	3.6	0.9	2.3	0.68		1		1	1						3.3	111	3.56	101	82.57	103	82.57	103	0.926966	1
PCH028	406	572	18	4	0	0	0	4	1	1	0	82	1	1		1		1	1	1	1	1	4		6	6.3	2.2	3.8	0.79		1		1	1						3.35	128	4.33	118	77.18	107	77.18	107	0.773672	1
PCH029	747	224	7	4	0	0	0	4	2	0	1	30	1	1		1		1	1	1	1	1	4		5.6	5.8	1.3	3.8	1.54		1		1	1						2.09	80	2.17	71	88.81	106	88.81	106	0.963134	0
PCH030	970	601	19	1	1	0	0	0	2	0	1	48	1	1		1		1	1	1	1	1	4		5.1	4.8	1.5	2.9	0.85		1		1	1						2.8	108	2.71	87	80.4	101	80.4	101	1.03321	1
PCH031	414	547	17	4	0	0	0	4	2	0	1	56	1	1		1		1	1	1	1	1	4		5.4	6.7	2	3.8	2.87		1		1	1						3.02	108	2.99	88	82.97	106	82.97	106	1.01003	1
PCH032	566	580	19	3	0	0	3	0	1	1	0	54	1	1		1		1	1	1	1	1	4		4.8	4.4	1.2	2.6	1.33		1		1	1		Veel variatie in uitvoering spiro, pre en post allebei 4x geblazen		veel variatie in uitvoering spiro		#NULL!	#NULL!	#NULL!	#NULL!	#NULL!	#NULL!	#NULL!	#NULL!	#NULL!	#NULL!
PCH033	402	559	18	4	0	0	0	4	1	1	0	54	1	1		1		1	1	1	1	1	4		6.2	4.7	1.1	2.8	2.31		1		1	1						4.82	132	4.88	103	77.79	100	77.79	100	0.987705	1
PCH034	394	606	19	3	0	0	3	0	2	0	1	48	1	1		0	Bloedafname lukte niet	#NULL!	#NULL!	#NULL!	#NULL!	#NULL!	#NULL!	Prikken lukte niet	#NULL!	#NULL!	#NULL!	#NULL!	#NULL!		1		1	1						2.33	93	2.85	94	65.29	82	65.29	82	0.817544	1
PCH035	376	581	19	4	0	0	0	4	2	0	1	48	1	1		1		1	1	1	1	1	4		7.6	5.3	1.2	3.2	2.71		1		1	1						3.34	105	4.16	104	80.36	69.13	80.36	69.13	0.802885	1
PCH036	529	617	20	3	0	0	3	0	1	1	0	50	1	0	In de ochtend nog koffie gedronken.	1		1	1	1	1	1	3	geen voldoende serum voor 4de epje	4.9	5.3	1.6	3.2	1.37		1		1	1						2.91	81	3.08	67	82.38	105	82.38	105	0.944805	0
PCH037	409	505	16	4	0	0	0	4	1	1	0	83	1	1	rond 20u kopje koffie	1		1	1	1	1	1	4		4.3	3.6	1.1	2	1.31		1		1	1						2.84	109.75	3.29	90.27	68.51	94.8	68.51	94.8	0.863222	1
PCH038	366	591	19	4	0	0	0	4	2	0	1	71	1	1		1		1	1	1	1	1	4		5.6	7.2	1.4	5.1	1.64		1		1	1						2.9	140	3.33	127	80.31	106	80.31	106	0.870871	1
PCH039	513	337	11	4	0	0	0	4	2	0	1	40	1	1		1		1	1	1	1	1	4		4.5	6.4	1.3	4.4	1.28		1		1	1						3.36	112	3.32	94	85.2	105	85.26	105	1.01205	1
PCH040	724	572	18	2	0	2	0	0	1	1	0	61	1	1		1		1	1	1	1	1	4		5.5	3.9	0.6	#NULL!	8.15	LDL-cholesterol niet te berekenen staat weergegeven in EPD patiënt.	1		1	1						3.57	124	3.48	92	76.88	101	76.88	101	1.02586	1
PCH041	753	574	18	2	0	2	0	0	1	1	0	55	1	1		1		1	1	1	1	1	4		5.8	4.1	1.2	2.4	1.04		1		1	1		Bij uitaddemen hoesten/kuchen (door manoeuvre				3.95	108	3.67	77	75.05	97	75.29	97	1.07629	0
PCH042	395	568	18	4	0	0	0	4	1	1	0	65	1	1		1		1	1	1	1	1	4	laatste epje voor de helft gevuld	5.1	3.3	1	1.8	1.23		1		1	1						4.12	116	4.86	102	68.69	91	68.69	91	0.847737	1
PCH043	425	569	18	4	0	0	0	4	1	1	0	60	1	1		1		1	1	1	1	1	4		6	6.2	1.1	3.8	4.01		1		1	1						4.27	119	4.04	85	70.87	93	70.87	93	1.05693	1
PCH044	793	505	16	2	0	2	0	0	2	0	1	53	1	1		1		1	1	1	1	1	3	bij bloedverwerking kapotte rode bloedcellen in serum	7.5	4.6	1.1	2.8	1.94	licht hemolytisch	1		1	1						1.74	72.45	2.69	92.7	64.46	81.56	68.99	87.3	0.64684	1
PCH045	525	559	18	3	0	0	3	0	2	0	1	37	1	1		1		1	1	1	1	1	4	Niet kunnen prikken omdat patiënt niet lekker werd tijdens bloedafname.	5	4.5	1.2	2.8	1.02		1		1	1						3.51	109	3.3	87	77.39	94	77.39	94	1.06364	1
PCH046	1047	524	17	1	1	0	0	0	1	1	0	55	1	1		1		1	1	1	1	1	4		6.7	6.1	0.9	3.9	4		1		1	1						4.77	109	4.72	81	82.5	107	82.5	107	1.01059	1
PCH047	776	563	18	2	0	2	0	0	2	0	1	71	1	1		1		1	1	1	1	1	3.5		5	6.6	2.5	3.8	1.01		1		1	1						2.83	127	2.44	87	83.03	110	83.03	110	1.15984	1
PCH048	453	449	14	4	0	0	0	4	2	0	1	26	1	1		1		1	1	1	1	1	4		4.8	5	1.8	2.8	1.23		1		1	1		Eerste poging ging mondstuk los daarom 4x uitgevoerd. Tweede poging moeite met de uitvoering.				3.93	119	4.4	115	82.81	98	82.81	98	0.893182	1
PCH049	505	337	11	4	0	0	0	4	1	1	0	58	1	1		1		1	1	1	1	1	4		5.4	5.4	1	3.3	3.14	none	1		1	1						3.54	97	4.29	89	77.92	101	77.92	101	0.825175	1
PCH050	1114	436	14	1	1	0	0	0	1	1	0	73	1	1		1		1	1	1	1	1	4	5x moeten prikken.Glucose buisje niet echt vol	6.1	3.9	0.9	2.3	1.7		1		1	1						2.32	84	3.26	87	68.84	93	68.84	93	0.711656	1
PCH051	391	558	18	4	0	0	0	4	1	1	0	49	1	1		1		1	1	1	1	1	4		5.8	5.2	1.2	3.5	0.9		1		1	1						4.62	126.22	6.17	130.99	74.75	95.36	84.48	107.76	0.748784	1
PCH052	1103	470	15	1	1	0	0	0	1	1	0	54	1	1		1		1	1	1	1	1	4	laatste epje klein beetje gevuld	5.5	6.1	1.4	4.1	1.48		1		1	1						4.38	119	3.84	80	77.15	100	77.38	100	1.14062	1
PCH053	444	427	14	4	0	0	0	4	2	0	1	60	1	1		1		1	1	1	1	1	4	4de epje niet helemaal gevuld	5.1	5.6	1.5	3.6	1.07		1		1	1						1.71	85	1.85	74	67.7	87	67.7	87	0.924324	0
PCH054	1028	521	17	1	1	0	0	0	1	1	0	76	1	1		1		1	1	1	1	1	4		5.5	3.6	1.1	2	1.33		1		1	1						3.95	134	5.03	123	74.47	101	74.47	101	0.785288	1
PCH055	379	464	15	4	0	0	0	4	1	1	0	60	1	1		1		1	1	1	1	1	4		13.3	3.9	1.1	2.2	1.86		1		1	1		Eerste en tweede poging hoestprikkel bij uitademing.				3.71	104.45	3.82	81.13	81.81	107.07	81.81	107.07	0.971204	1
PCH056	685	495	16	3	0	0	3	0	1	1	0	55	1	1		1		1	1	1	1	1	4	4e epje niet helemaal gevuld.	5.2	7.8	1.4	5.6	1.55		1		1	1				spirometer maakte slecht contact, tussendoor opnieuw moeten valideren		5.01	118.9	4.86	86.96	80.81	104.53	80.81	104.53	1.03086	1
PCH057	705	445	14	3	0	0	3	0	1	1	0	53	1	1		1		1	1	1	1	1	4		4.9	5.9	1.4	3.8	1.59		1		1	1		1x pufje ipv van contracindiatie		1 pufje ipv 4 ivm contraindicatie		2.62	69	2.91	59	83.51	108	83.51	108	0.900344	0
PCH058	512	454	14	4	0	0	0	4	2	0	1	37	1	1		1		1	1	1	1	1	4		4.8	5.1	1.8	2.8	1.38		1		1	1						1.86	61	3.14	87	50.87	62	50.87	62	0.592357	1
PCH059	764	504	16	3	0	0	3	0	1	1	0	46	1	1		1		1	1	1	1	1	4		8.8	5.4	1.3	3.4	1.96		1		1	1				moeite met spiro manoeuvre. bij pre en post 1x extra		3.5	92	3.37	69	77.67	98	81.14	103	1.03858	0
PCH060	522	379	12	4	0	0	0	4	2	0	1	55	1	1		1		1	1	1	1	1	4	4de epje niet helemaal gevuld	5.6	6	0.7	4.2	2.5		1		1	1						2.91	89	2.91	74	75.72	96	76.56	97	1	0
PCH061	876	421	13	2	0	2	0	0	1	1	0	51	1	1		1		1	1	1	1	1	4	4de epje niet helemaal gevuld	5.7	7.1	1.4	4.8	2.43		1		1	1						3.4	88	3.89	77	79.66	102	80.31	103	0.874036	0
PCH062	1202	334	10	1	1	0	0	0	1	1	0	72	1	1		1		1	1	0	1	0	#NULL!	Tweede serum buis geen bloed kunnen afnemen aangezien patiënt moeilijk te prikken was. Daarom besloten om de enige serum buis die we hadden naar CDL te brengen en vandaar dat er geen epjes zijn opgeslagen in -80 vriezer.	5.1	4.8	1.1	3.1	1.62	none	1		1	1		veel last van hoestprikkels bij uitademing	Veel last van hoestprikkels bij uitademing	1e poging neusklem vergeten en 3e poging hoestprikkel bij uitademing	1e poging neusklem vergeten en 3e poging hoestprikkel bij uitademing	3.4	113	4.02	98	78.11	105	78.11	105	0.845771	1
PCH063	506	459	15	4	0	0	0	4	1	1	0	83	1	1		1		1	1	1	1	1	4	4de epje niet helemaal gevuld	6.3	5.3	1.4	3.1	2.41		1		1	1						1.89	79.59	2.09	62.73	66.94	92.62	66.94	92.62	0.904306	0
PCH064	1092	432	14	1	1	0	0	0	1	1	0	69	1	1		1		1	1	1	1	1	4	4de epje niet helemaal gevuld	7.4	2.6	1.4	1	0.72		1		1	1						3.36	121	3.73	100	75.81	101	75.81	101	0.900804	1
PCH065	497	432	14	4	0	0	0	4	2	0	1	76	1	1		1		1	1	1	1	1	4	bloed later afgedraaid ivm koude centrifuge (4c)	6.2	6.5	2.1	4	1.11		1		1	1				4x uitgevoerd i.v.m. mindere kwaliteit metingen		#NULL!	#NULL!	#NULL!	#NULL!	#NULL!	#NULL!	#NULL!	#NULL!	#NULL!	#NULL!
PCH066	494	427	14	4	0	0	0	4	1	1	0	71	1	1		1		1	1	1	1	1	4	4de epje niet helemaal gevuld	7.2	3.3	0.9	1.5	3		1		1	1						3.57	115	4.43	105	80.59	108	84.12	113	0.805869	1
PCH067	1104	440	14	1	1	0	0	0	1	1	0	59	1	1	alleen nog water gedronken	1		1	1	1	1	1	4	Laatste epje niet helemaal gevuld	5.8	5.7	1.3	3.8	1.34		1		1	1						4.36	125	4.37	95	76.69	100	76.69	100	0.997712	1
PCH068	553	413	13	4	0	0	0	4	2	0	1	70	1	1		1		1	1	1	1	1	4		5.2	4.5	1.1	2.5	2.42		1		1	1						1.89	104	2.23	97	82.69	109	82.69	109	0.847534	1
PCH069	912	420	13	2	0	2	0	0	1	1	0	65	1	1		1		1	1	1	1	1	3	Bloed pas om ~12:45 kunnen afdraaien	6	3.3	1.1	1.6	1.75		1		1	1						3.43	96	4.21	87	70.58	93	70.58	93	0.814727	1
PCH070	762	239	7	4	0	0	0	4	2	0	1	35	1	1		1		1	1	1	1	1	4		4.8	4.6	1	2.9	1.58		1		1	1						3.62	106	3.6	90	80.13	97	80.25	97	1.00556	1
PCH071	1150	412	13	1	1	0	0	0	1	1	0	60	1	1		1		1	1	1	1	1	4	4de epje niet helemaal gevuld	8.7	6	1.6	3.5	2.88		1		1	1						3.04	80	3.41	67	66.38	87	66.38	87	0.891496	0
PCH072	1142	411	13	1	1	0	0	0	1	1	0	62	1	1		1		1	1	1	1	1	3	Geen 4de epje	7.1	2.7	1.1	1.1	1.35		1		1	1						3.74	116	3.31	77	82.76	109	82.83	109	1.12991	0
PCH073	908	405	13	2	0	2	0	0	2	0	1	61	1	1		1		1	1	1	1	1	4		5.1	4.8	2	2.4	1.05	None	1		1	1						2.22	101	1.89	70	77.89	100	77.89	100	1.1746	0
PCH074	1156	397	13	1	1	0	0	0	1	1	0	70	1	1		1		1	1	1	1	1	4		6	4.8	2.2	2.3	1.04		1		1	1						1.34	43	2.9	68	35.58	48	35.58	48	0.462069	0
PCH075	565	405	13	4	0	0	0	4	1	1	0	79	1	1		1		1	1	1	1	1	4	4de epje niet helemaal gevuld	5	5.2	1.3	3.3	1.34		1		1	1						3.84	134	4.02	101	74.73	102	74.73	102	0.955224	1
PCH076	1168	343	11	1	1	0	0	0	1	1	0	66	1	1		1		1	1	1	1	1	2	maar 2 epjes kunnen vullen door weinig serum	5.2	3.9	1.3	2.2	1.14	none	1		1	1						3.22	112	3.07	81	83.18	110	83.21	110	1.04886	1
PCH077	1156	393	12	1	1	0	0	0	1	1	0	75	1	1		1		1	1	1	1	1	4		5.9	4.4	1	2.6	2.11		1		1	1						2.45	87	3.4	88	70.47	96	70.47	96	0.720588	1
PCH078	939	392	12	2	0	2	0	0	1	1	0	70	1	1		1		1	1	1	1	1	4	4de epje iets meer dan de helft gevuld	5.9	5.5	1.2	3.6	1.58		1		1	1						3.39	134	3.31	98	80.41	108	4.22	128	1.02417	1
PCH079	1322	232	7	1	1	0	0	0	2	0	1	77	1	1		1		1	1	1	1	1	4	Laatste net niet gevuld	8.1	3.9	1	2.1	2.08		1		1	1						2.16	74	2.44	60	69.73	95	69.73	95	0.885246	0
PCH080	1010	335	10	2	0	2	0	0	1	1	0	77	1	1		1		1	1	1	1	1	4		7.4	4.3	1.1	2.5	1.82		1		1	1		Pre test = Test (tweede pre poging is namelijk de juiste). Eerste twee keer zonder statief gedaan waardoor deze niet meer van toepassing zijn.	pre poging = Test			2.91	94	3.81	89	73.51	100	73.51	100	0.76378	1
PCH081	945	378	12	2	0	2	0	0	1	1	0	69	1	1		1		1	1	1	1	1	4	verkeerde parameters beoordeeld bij CDL. Cholesterol waardes zullen nog bepaald worden waarvoor pte op 6-juli terug zal komen.	4.9	4.5	1.5	2.6	0.85		1		1	1		moeite met maneuvre				#NULL!	#NULL!	#NULL!	#NULL!	#NULL!	#NULL!	#NULL!	#NULL!	#NULL!	#NULL!
PCH082	914	397	13	2	0	2	0	0	2	0	1	66	1	1		1		1	1	1	1	1	4	Bloed laat kunnen afdraaien door temperatuur centrifuge. Laatste epje niet helemaal gevuld	8.8	6.5	1.4	4	3.02	none	1		1	1						2.17	111	2.48	101	78.65	103	78.65	103	0.875	1
PCH083	658	330	10	4	0	0	0	4	1	1	0	75	1	1		1		1	1	1	1	1	4		6.8	3.8	1.1	2	2.01		1		1	1						2.61	99	3.23	89	79.78	108	79.78	108	0.80805	1
PCH084	1166	384	12	1	1	0	0	0	1	1	0	65	1	1		1		1	1	1	1	1	3	Geen 4de epje kunnen vullen	9.2	2.8	0.9	1.2	2.35		1		1	1						3.31	110	3.54	88	85.78	114	85.78	114	0.935028	1
PCH085	590	372	12	4	0	0	0	4	1	1	0	56	1	1		1		1	1	1	1	1	4		6.7	5.7	1	3.7	2.43		1		1	1						3.85	89	4.49	78	75.61	98	75.61	98	0.857461	0
PCH086	1195	364	11	1	1	0	0	0	1	1	0	52	1	1	bloedprikken een week uitgesteld.	1		1	1	1	1	1	4		5.6	4.8	1.4	2.9	1.18		1		1	1						4.54	123	5.47	114	77.3	99	77.3	99	0.829982	1
PCH087	1199	329	10	1	1	0	0	0	2	0	1	84	1	1		1		1	1	1	1	1	4		5.2	4.2	1.5	2.2	1.55		1		1	1						2.18	162	2.4	131	77.29	106	77.29	106	0.908333	1
PCH088	1188	363	11	1	1	0	0	0	1	1	0	72	1	1		1		1	1	1	1	1	4		7.6	5.7	1.1	3.6	2.46		1		1	1		moeite met uitvoeren, geen mooie curves				4.22	123	3.85	82	79.18	107	79.18	107	1.0961	1
PCH089	1208	372	12	1	1	0	0	0	2	0	1	43	1	1		1		1	1	1	1	1	4		4.3	5.8	1.8	3.7	0.66		1		1	1						3.11	100	3.92	106	78.7	97	80.32	99	0.793367	1
PCH090	938	358	11	2	0	2	0	0	1	1	0	73	1	1		1		1	1	1	1	1	4		12.8	2.7	1	1.2	1.74		1		1	1						3.67	128	3.55	91	83.41	113	83.41	113	1.0338	1
PCH091	1224	316	10	1	1	0	0	0	2	0	1	73	1	1		1		1	1	1	1	1	4		6.4	4.6	1.8	2.4	1.25		1		1	1						2.2	133	2.17	101	84.88	113	84.88	113	1.01382	1
PCH092	931	364	11	2	0	2	0	0	1	1	0	78	1	1		1		1	1	1	1	1	4	4de epje net niet helemaal gevuld	5.2	2.9	1.5	1.2	0.77		1		1	1						2.61	94	2.48	65	81.03	111	81.03	111	1.05242	0
PCH093	1188	357	11	1	1	0	0	0	2	0	1	75	1	1		1		1	1	1	1	1	4		7.1	4.5	1.7	2.5	0.75		1		1	1						1.25	74	1.88	86	50.29	67	52.4	70	0.664894	1
PCH094	1281	268	8	1	1	0	0	0	1	1	0	74	1	1		1		1	1	1	1	1	4		5.5	5.4	0.8	3.8	1.55		1		1	1		Moeite met uitvoeren				#NULL!	#NULL!	#NULL!	#NULL!	#NULL!	#NULL!	#NULL!	#NULL!	#NULL!	#NULL!
PCH095	968	324	10	2	0	2	0	0	1	1	0	64	1	1		1		1	1	1	1	1	4		8.7	5.6	1	3.5	3.2	none	1		1	1						2.86	81	3.9	83	73.35	97	78.18	103	0.733333	1
PCH096	1206	349	11	1	1	0	0	0	1	1	0	57	1	1		1		1	1	1	1	1	4		6.1	5.7	1	3.6	2.95		1		1	1		Antibiotica kuur op dit moment voor vocht achter de longen.	4x uitgevoerd omdat mondstuk bij derde poging los ging		hoestprikkel bij eerste en tweede keer	2.63	85	2.95	74	76.01	99	76.01	99	0.891525	0
PCH097	1200	348	11	1	1	0	0	0	1	1	0	80	1	1		1		1	1	1	1	1	4		6.1	4.7	2	2.2	1.9	none	1		1	1						2.66	95	3.67	94	64.27	88	64.27	88	0.724796	1
PCH098	683	302	9	4	0	0	0	4	2	0	1	67	1	1		1		1	1	1	1	1	4		5.7	4.4	1.7	2.4	0.97		1		1	1		Moeite met uitvoering van manoevre.				2.06	81	3.68	117	56.02	73	57.09	75	0.559783	1
PCH099	1065	253	8	2	0	2	0	0	1	1	0	69	1	1		1		1	1	1	1	1	4	4de epje niet helemaal gevuld.	5.4	4.8	2	2.5	0.7		1		1	1		Moeite met uitvoering daarom uiteindelijk 4x uitgevoerd.		Poging 1 en 3 waren niet bruikbaar door onrustige ademhaling in het begin. Dus uiteindelijk 5 metingen uitgevoerd voor goede kwaliteit.		3.37	116	3.86	99	80.33	107	80.33	107	0.873057	1
PCH100	1206	248	8	2	0	2	0	0	1	1	0	68	1	1		0	niet gelukt	#NULL!	#NULL!	#NULL!	#NULL!	#NULL!	#NULL!	niet gelukt	#NULL!	#NULL!	#NULL!	#NULL!	#NULL!		1		1	1						2.88	113	3.39	100	82.81	110	83.7	112	0.849558	1
PCH101	1248	307	10	1	1	0	0	0	1	1	0	63	1	1		1		1	1	1	1	1	4		5.4	4.7	1	3	1.92		1		1	1						3.77	104	5.07	104	72.14	95	72.14	95	0.74359	1
PCH102	1239	315	10	1	1	0	0	0	1	1	0	80	1	1		1		1	1	1	1	1	4		5.5	4	1.5	2.2	0.6	none	1		1	1						2.25	102	3.15	103	70.35	97	70.35	97	0.714286	1
PCH103	1238	317	10	1	1	0	0	0	2	0	1	77	1	1		1		1	1	1	1	1	4		5.4	5	1.8	2.7	1.37	none	1		1	1						1.7	109	2.73	133	60.9	82	60.9	82	0.622711	1
PCH104	1263	276	9	1	1	0	0	0	1	1	0	59	1	1		1		1	1	1	1	1	4		5	4.9	1.5	2.9	0.95		1		1	1						4	125	4.18	100	70.77	92	70.77	92	0.956938	1
PCH105	654	300	9	4	0	0	0	4	1	1	0	73	1	1		1		1	1	1	1	1	4		6.8	3.7	1.2	1.9	1.81		1		1	1						2.89	87	3.27	72	68.76	93	68.76	93	0.883792	0
PCH106	770	198	6	4	0	0	0	4	1	1	0	72	1	1		1		1	1	1	1	1	4		6.1	4	1.2	2.2	1.65		1		1	1						3.09	105	3.59	90	70.92	96	70.92	96	0.860724	1
PCH107	545	378	12	4	0	0	0	4	1	1	0	65	1	1		1		1	1	1	1	1	4		5.4	5.5	1	3.4	3.3		1		1	1		moeite met spiro, lokte kuch uit				4.28	132	4.19	97	84.18	111	84.18	111	1.02148	1
PCH108	1334	234	7	1	1	0	0	0	1	1	0	66	1	1		1		1	1	1	1	1	4	Vierde epje nauwelijks gevuld	5	5.6	1.2	3.4	2.81		1		1	1						3.1	115	3.09	87	81.49	108	81.49	108	1.00324	1
PCH109	660	280	9	4	0	0	0	4	2	0	1	66	1	1		1		1	1	1	1	1	4		5	5.5	1.3	3.6	1.31		1		1	1						2.01	89	2.82	100	71.4	93	72.09	94	0.712766	1
PCH110	1021	303	9	2	0	2	0	0	1	1	0	76	1	1		1		1	1	1	1	1	4		11.8	4.4	1.5	2	3.02		1		1	1		Moeite met uitvoering door vermoeidheid bij laatste poging		Moeite met uitvoering door vermoeidheid (niet helemaal vloeiend)- slechte kwaliteit Daarom nog een extra keer (4x) uitgevoerd.		2.04	72	3.27	84	61.18	83	61.18	83	0.623853	1
PCH111	1346	211	6	1	1	0	0	0	1	1	0	88	1	1		1		1	1	1	1	1	4		5.3	7.1	1.4	4.9	1.55		1		1	1		Moeite met uitvoering, hoestprikkel		Hoestprikkel bij uitblazen		3.6	136	4.22	111	72.96	102	72.96	102	0.853081	1
PCH112	944	240	7	3	0	0	3	0	2	0	1	52	1	1		1		1	1	1	1	1	4		5.5	6.2	1.6	4	1.21		1		1	1						2.51	97	2.84	91	87.79	111	87.79	111	0.883803	1
PCH113	982	261	8	3	0	0	3	0	1	1	0	36	1	1		1		1	1	1	1	1	4		4.9	4.4	1.6	2.5	0.72		1		1	1						4.74	116	5.13	100	86.76	107	86.76	107	0.923977	1
PCH114	673	261	8	4	0	0	0	4	1	1	0	76	1	1		1		1	1	1	1	1	4		5.3	6.5	1.6	4.3	1.54		1		1	1		2de keer mislukt, dus uiteindelijk 4 keer uitgevoerd. Zowel bij de pre- als de postmeting geen vloeiende lijn bij krachtige uitademing (hoestprikkel?).		Zowel bij de pre- als de postmeting geen vloeiende lijn bij krachtige uitademing (hoestprikkel?).		3.04	111	4.14	110	67.96	92	67.96	92	0.7343	1
PCH115	1345	235	7	1	1	0	0	0	1	1	0	49	1	1		1		1	1	1	1	1	4	Vierde deels gevuld	5.3	5.5	1.4	3.5	1.75		1		1	1						3.38	97	3.34	75	88.15	112	88.15	112	1.01198	0
PCH116	800	112	3	4	0	0	0	4	1	1	0	64	1	1		1		1	1	1	1	1	4		6.5	5.8	1.5	3.5	2.38		1		1	1		Na 3 keer nog steeds slechte kwaliteit, maar door duizeligheidsklachten na iedere test besloten de test toch maar 3 keer uit te voeren.		Maar 2 keer uitgevoerd want meneer was na de 2de test kort flauwgevallen.		4.14	115	5.13	106	77.12	102	77.12	102	0.807018	1
PCH117	1272	287	9	1	1	0	0	0	1	1	0	67	1	1		1		1	1	1	1	1	3	Geen 4de epje kunnen vullen	5.4	5.8	1.3	3.9	1.33		1		1	1						3.91	107	4.3	87	74.92	100	74.92	100	0.909302	1
PCH118	1308	246	8	1	1	0	0	0	1	1	0	59	1	1		1		1	1	1	1	1	4		7	7.4	1.2	5.3	2.13		1		1	1		Hoestprikkel tijdens uitvoering		Vier keer uitgevoerd, was vermoeiend voor patiënt (kwaliteit slecht)		#NULL!	#NULL!	#NULL!	#NULL!	#NULL!	#NULL!	#NULL!	#NULL!	#NULL!	#NULL!
PCH119	1322	228	7	1	1	0	0	0	2	0	1	67	1	1		1		1	1	1	1	1	4		5.7	3.7	1.1	2	1.68		1		1	1						2.88	144	3.93	157	73.28	96	77.05	101	0.732824	1
PCH120	1275	255	8	1	1	0	0	0	1	1	0	65	1	1		1		1	1	1	1	1	4	Vierde epje deels gevuld.	10.4	2.8	1.2	1.3	0.6		1		1	1						3.22	96	4.88	108	62.75	83	62.75	83	0.659836	1
PCH121	729	255	8	4	0	0	0	4	1	1	0	58	1	1		1		1	1	1	1	1	4	4de epje maar een klein beetje kunnen vullen.	8.5	6.4	1	4.1	3.36		1		1	1						3.84	110	4.68	102	75.96	99	75.96	99	0.820513	1
PCH122	1289	249	8	1	1	0	0	0	2	0	1	61	1	1		1		1	1	1	1	1	4		4.3	5.7	1.4	3.6	1.81		1		1	1		Pre-meting gedaan als langzame spirometrie (4x uitgevoerd)		Eerste 3x keer als langzame spirometrie uitgevoerd.Daarna nog 3x geforceerde spirometrie gemeten.		#NULL!	#NULL!	#NULL!	#NULL!	#NULL!	#NULL!	#NULL!	#NULL!	#NULL!	#NULL!
PCH123	612	249	8	4	0	0	0	4	1	1	0	58	1	1		1		1	1	1	1	1	4	Vierde net niet vol	5.6	4.3	1.1	2.5	2.17		1		1	1						3.42	107	3.74	90	80.99	106	80.99	106	0.914439	1
PCH124	1319	239	7	1	1	0	0	0	1	1	0	62	1	1		1		1	1	1	1	1	4	Laatste net niet gevuld	6	5.9	1.7	3.7	1.36		1		1	1						3.67	101	5.04	104	72.8	96	74.33	98	0.728175	1
PCH125	1318	232	7	1	1	0	0	0	1	1	0	67	1	1		1		1	1	1	1	1	4	4de epje net niet helemaal gevuld.	6.9	4.6	1.1	2.6	2.94		1		1	1				Moeite met uitvoering, hoestprikkel bij 3de poging.		3.52	112	4.5	107	78.21	104	79.93	106	0.782222	1
PCH126	698	242	7	4	0	0	0	4	2	0	1	69	1	1		1		1	1	1	1	1	4		5.4	5.9	2.7	2.9	1.18		1		1	1						2.4	107	3.64	130	65.84	87	67.26	89	0.659341	1
PCH127	757	124	4	4	0	0	0	4	2	0	1	43	1	1		1		1	1	1	1	1	4		5.1	4.2	1.2	2.4	1.75		1		1	1						2.15	84	2.79	92	70.06	87	70.06	87	0.770609	1
PCH128	776	218	7	4	0	0	0	4	1	1	0	66	1	0	Wegens diabetes niet mogelijk om nuchter te komen	1		1	1	1	1	1	4	Laatste epje deels gevuld	3.1	4.4	1	2.2	4.18		1		1	1		Hoestprikkel ('grommen') tijdens uitblazen, vermoeiend voor de patient,. Uiteindelijk 4x uitgevoerd maar nog steeds geen goede kwaliteit.		Nog steeds hoestprikkel ('grommen'), wel minder. Ook deze keer na 4x uitvoeren nog steeds geen goede kwaliteit.		2.33	67	3.79	80	52.51	70	52.51	70	0.614776	1
PCH129	#NULL!	225	7	#NULL!	#NULL!	#NULL!	#NULL!	#NULL!	2	0	1	42	1	1		1		1	1	1	1	1	4		4.6	5.2	1.5	3.2	0.99		1		1	1		Moeite met krachtig ademen.	Moeite met krachtig ademen.	Moeite met krachtig ademen.		#NULL!	#NULL!	#NULL!	#NULL!	#NULL!	#NULL!	#NULL!	#NULL!	#NULL!	#NULL!
PCH130	1050	198	6	3	0	0	3	0	1	1	0	70	1	1		1		1	1	1	1	1	4	Laatste net niet vol	7.2	5.6	1	3.4	3.15		1		1	1						2.48	86	3.33	86	74.47	100	78.38	105	0.744745	1
PCH131	1366	191	6	1	1	0	0	0	1	1	0	45	1	1		1		1	1	1	1	1	4		5.6	5.9	0.9	4.2	1.72		1		1	1						3.7	95	4.38	87	75.37	95	75.37	95	0.844749	1
PCH132	1084	221	7	2	0	2	0	0	1	1	0	71	1	1		1		0	1	0	1	0	#NULL!	Er is maar een halve stolbuis gevuld. hele dunne vaten, meer lukte niet. Deze is naar het CDL gebracht voor cholesterol bepaling, geen bloed voor eigen verwerking.	#NULL!	2.8	1.2	1.2	0.82	Bloed was licht hemolytisch. Glucose is niet bepaald door te weinig bloed bij prikken.	1		1	1						1.24	47	2.18	61	39.86	54	39.86	54	0.568807	0
PCH133	1091	214	7	2	0	2	0	0	1	1	0	57	1	1		1		1	1	1	1	1	4		5.2	6.5	1.3	4.4	1.97		1		1	1		moest kokhalzen na 2e keer blazen. 3e x blazen: kop liet los uit houder. na 6 pogingen was het nog niet goed/groen. toch maar zo gelaten.				3.38	91	3.07	62	81.67	106	81.67	106	1.10098	0
PCH134	765	208	6	4	0	0	0	4	2	0	1	35	1	1		1		1	1	1	1	1	4		3.6	5.3	1.9	3	1.02		1		1	1		Moeite met uitvoering.Geen krachtige uitademing		Moeite met uitvoering, nog steeds geen krachtige uitademing na iedere keer uitleg.4 keer uitgevoerd en nog steeds geen goede kwaliteit.		#NULL!	#NULL!	#NULL!	#NULL!	#NULL!	#NULL!	#NULL!	#NULL!	#NULL!	#NULL!
PCH135	1140	203	6	2	0	2	0	0	2	0	1	34	1	1		1		1	1	1	1	1	4		4.4	5.1	1	3.3	2.15		1		1	1						2.93	105	2.97	91	83.13	101	83.13	101	0.986532	1
PCH136	1369	196	6	1	1	0	0	0	1	1	0	53	1	1		1		1	1	1	1	1	4	Laatste net niet volledig gevuld.	5.2	5.4	1.1	3.5	1.87		1		1	1						4.08	107	4.78	96	78.95	102	78.95	102	0.853556	1
PCH137	1318	225	7	1	1	0	0	0	1	1	0	66	1	1		1		1	1	1	1	1	4	4de epje niet helemaal gevuldLDL-waardes niet te berekenen?	6.4	5.6	0.7	#NULL!	8.62		1		1	1						3.19	110	4.02	104	79.43	105	81.43	108	0.793532	1
PCH138	716	217	7	4	0	0	0	4	1	1	0	45	1	1		1		1	1	1	1	1	4		5.2	5.2	1.4	3	2.52		1		1	1						4.17	101	4.99	94	78.4	99	78.52	99	0.835671	1
PCH139	704	208	6	4	0	0	0	4	1	1	0	52	1	1		1		1	1	1	1	1	4	laatste epje net niet vol	5.4	5	1.4	3	1.35		1		1	1						4.27	102	5.31	97	78.48	101	78.48	101	0.804143	1
PCH140	1377	207	6	1	0	0	0	0	2	0	1	59	1	1		1		1	1	1	1	1	4		4.9	5.3	2.1	2.7	1.53		1		1	1		Pre meting 4x uitgevoerd.		Moeite met uitvoering en last van vermoeidheid.		2.51	103	2.37	79	76.06	98	81.07	104	1.05907	0
[truncated: 568 more columns]
